# Supplementary material for: ROSEA1-Based Visual Selection Reduces Plant Regeneration and Alters Developmental Regulator Expression
Source: Plants (Basel). 2026 Jun 28;15(13):2004. doi: 10.3390/plants15132004 (PMC13364241; doi:10.3390/plants15132004)
Supplement: Supplementary file 1 [file plants-15-02004-s001.zip]

Archive with 1 entries (1 files):
- plants-4373424-supplementary.pdf
